# Supplementary material for: What Do We Know About Teamwork in Chinese Hospitals? A Systematic Review
Source: Front Public Health. 2021 Dec 17;9:735754. doi: 10.3389/fpubh.2021.735754 (PMC8719585; doi:10.3389/fpubh.2021.735754)
Supplement: Supplementary File 2 — PRISMA 2020 checklist. [file Data_Sheet_2.xlsx]

## Sheet: MMAT assessment
MMAT Assessment
1. Qualitative studies	Hu et al. 2019 (26)	Zhou L et al. 2012 (27)	Hai-ping et al. 2020 (43)	Chu et al. 2014 (32)	Liu C et al. 2014 (36)
1.1 Is the qualitative approach appropriate to answer the research question?	Yes	Yes	Yes	No	Yes
1.2 Are the qualitative data collection methods adequate to address the research question?	Yes	Yes	Yes	No	Yes
1.3 Are the findings adequately derived from the data?	Yes	Yes	Yes	No	Yes
1.4 Is the interpretation of results efficiently substantiated by data?	Yes	Yes	Yes	No	Yes
1.5 Is there coherence between qualitative data sources, collection, analysis and interpretation?	Yes	Yes	Yes	No	Yes
MMAT score	5	5	5	0	5
2. Quantitative randomized controlled trials	Xue et al. 2019 (68)	Liu Q (Qiangui) et al. 2009 (73)	Luo et al. 2019 (75)	Wang J et al. 2018 (77)	Zhang L (Le) et al. 2019 (81)	Zhu et al. 2018 (85)	Xiao et al. 2015 (86)	Chen H et al. 2011 (87)	Wu L et al. 2015 (102)
2.1 Is randomisation appropriate performed?	Yes	No	Yes	No	Yes	No	Yes	No	No
2.2 Are the groups comparable at baseline?	Yes	Yes	Yes	Yes	Yes	Yes	Yes	Yes	Yes
2.3 Are there complete outcome data?	Yes	Yes	Yes	Yes	Yes	Yes	Yes	Yes	Yes
2.4 Are outcome assessors blinded to intervention provided?	Yes	Yes	Yes	Yes	Yes	Yes	Yes	Yes	Yes
2.5 Did the participants adhere to the assigned intervention?	Yes	Yes	Yes	Yes	Yes	Yes	Yes	Yes	Yes
MMAT score	5	4	5	4	5	4	5	4	4
3. Quantitative non-randomized studies	Hong Y et al. 2018 (54)	Liu T et al. 2019 (55)	Qian et al. 2016 (56)	Xie X et al. 2011 (57)	Zhang L (Lu-Feng) et al. 2018 (58)	Sun et al. 2016 (60)	Wen et al. 2017 (62)	Yang X et al. 2019 (63)	Yuan et al. 2018 (65)	Chen Y et al. 2018 (66)	Du et al. 2011 (67)	He Z et al. 2014 (69)	Lin et al. 2013 (72)	Lu et al. 2020 (74)	Rui et al. 2019 (76)	Wu D et al. 2016 (78)	Wu X et al. 2019 (79)	Ye et al. 2012 (80)	Zhang S et al. 2019 (82)	Chen Q et al. 2019 (88)	Di et al. 2017 (89)	Jiang Y et al. 2015 (90)	Wang C et al. 2019 (91)	Yue et al. 2019 (92)	Kong et al. 2016 (94)	Liu Q (Qin) et al. 2015 (95)	Shang 2019 (96)	Xing et al. 2013 (97)	Xiong et al. 2015 (98)	Xu H et al. 2017 (99)	Xu W et al. 2018 (100)	Yang J et al. 2016 (101)
3.1 Are the participants representative of the target population?	Yes	Yes	Yes	Yes	Yes	Yes	Yes	Yes	Yes	Yes	Yes	Yes	Yes	Yes	Yes	Yes	Yes	Yes	Yes	Yes	Yes	Yes	Yes	Yes	Yes	Yes	Yes	Yes	Yes	No	Yes	Yes
3.2 Are measurements appropriate regarding both the outcome and intervention (or exposure)?	Yes	Yes	Yes	Yes	Yes	No	Yes	Yes	Yes	Yes	No	Yes	Yes	Yes	Yes	No	Yes	Yes	No	Yes	Yes	Yes	Yes	Yes	Yes	Yes	No	No	Yes	No	Yes	Yes
3.3 Are there complete outcome data?	Yes	Yes	Yes	Yes	Yes	Yes	Yes	Yes	Yes	Yes	Yes	Yes	Yes	Yes	Yes	Yes	Yes	Yes	Yes	Yes	Yes	Yes	Yes	Yes	Yes	Yes	Yes	Yes	Yes	Yes	Yes	Yes
3.4 Are the confounders accounted for in the design and analysis?	Yes	Yes	Yes	Yes	No	No	Yes	Yes	Yes	Yes	No	Yes	No	Yes	Yes	No	Yes	Yes	No	Yes	Yes	Yes	Yes	Yes	Yes	Yes	No	No	Yes	No	Yes	Yes
3.5 During the study period, is the intervention administered (or exposure occurred) as intended?	Yes	Yes	Yes	Yes	Yes	Yes	Yes	Yes	Yes	Yes	Yes	Yes	Yes	Yes	Yes	Yes	Yes	Yes	Yes	Yes	Yes	Yes	Yes	Yes	Yes	Yes	Yes	Yes	Yes	Yes	Yes	Yes
MMAT score	5	5	5	5	4	3	5	5	5	5	3	5	4	5	5	3	5	5	3	5	5	5	5	5	5	5	3	3	5	2	5	5
4. Quantitative descriptive studies	Cui et al. 2017 (28)	Zhong et al. 2019 (29)	Feng et al. 2012 (33)	Jia et al. 2017 (34)	Jiang K et al. 2019 (35)	Nie et al. 2013 (37)	Song C et al. 2014 (38)	Wang M et al. 2017 (39)	Wang S et al. 2016 (40)	Xie Y et al. 2011 (41)	Xu X et al. 2018 (42)	Zhang F et al. 2018 (44)	Zhao C et al. 2019 (45)	Zhao X et al. 2017 (46)	Song W et al. 2019 (47)	He W et al. 2014 (48)	Liu J et al. 2010 (49)	Liu X et al. 2020 (50)	Hong S et al. 2017 (51)	Liu P et al. 2018 (52)	Li W (Wei) et al. 2019 (70)	Li W (Weiqin) et al. 2009 (71)	Zhao M et al. 2014 (83)	Zhou X et al. 2019 (93)	Chu et al. 2014 (32)	Liu C et al. 2014 (36)
4.1 Is the sampling strategy relevant to address the research question?	Yes	Yes	Yes	Yes	Yes	Yes	Yes	Yes	Yes	Yes	Yes	Yes	Yes	Yes	Yes	Yes	No	Yes	Yes	Yes	Yes	Yes	Yes	Yes	Yes	Yes
4.2 Is the sample representative of the target population?	Yes	Yes	Yes	Yes	Yes	Yes	Yes	Yes	Yes	Yes	Yes	Yes	Yes	Yes	Yes	Yes	Yes	Yes	Yes	Yes	Yes	Yes	Yes	Yes	Yes	Yes
4.3 Are the measurements appropriate?	Yes	Yes	Yes	Yes	Yes	Yes	Yes	Yes	Yes	Yes	Yes	Yes	Yes	Yes	Yes	Yes	Yes	Yes	Yes	Yes	Yes	No	No	Yes	No	Yes
4.4 Is the risk of nonresponse bias low?	Yes	Yes	Yes	Yes	Yes	No	Yes	Yes	Yes	Yes	Yes	No	Yes	No	Yes	Yes	Yes	Yes	Yes	Yes	Yes	Yes	Yes	Yes	Yes	Yes
4.5 Is the statistical analysis appropriate to answer the research question?	Yes	Yes	Yes	Yes	Yes	Yes	Yes	Yes	Yes	Yes	Yes	Yes	Yes	Yes	Yes	Yes	Yes	Yes	Yes	Yes	Yes	No	No	Yes	No	Yes
MMAT score	5	5	5	5	5	4	5	5	5	5	5	4	5	4	5	5	4	5	5	5	5	3	3	5	3	5
5. Mixed methods studies	Chu et al. 2014 (32)	Liu C et al. 2014 (36)
5.1 Is there an adequate rationale for using a mixed methods design to address the research question?	No	Yes
5.2 Are the different components of the study effectively integrated to answer the research question?	No	Yes
5.3 Are the outputs of the integration of qualitative and quantitative components adquately interpreted?	No	Yes
5.4 Are divergences and inconsistencies between quantitative and qualitative results adequately addressed?	Yes	Yes
5.5 Do the different components of the study adhere to the quality criteria of each tradition of the methods involved?	No	Yes
MMAT score	1	5
