# Supplementary material for: What Do We Know About Teamwork in Chinese Hospitals? A Systematic Review
Source: Front Public Health. 2021 Dec 17;9:735754. doi: 10.3389/fpubh.2021.735754 (PMC8719585; doi:10.3389/fpubh.2021.735754)
Supplement: Supplementary Table 1 — Summary of results (teamwork component). [file Table_1.xlsx]

## Sheet: Teamwork components
Supplementary Table 1 Summary of results (teamwork components)
Authors & Year	Aim	Research method	Setting	Teamwork components and the relationship among them	Findings	Quality of research design
Hu et al. 2019 (26)	To explore the process of developing an Interprofessional Collaborative (IPC) team, and to determine strategies for IPC.	Semi-structured interview	2 doctors, 2 nurses, 7 teachers and 4 students from a medical school and a hospital	Processes: Interprofessional collaboration.	The process and strategies to develop an effective IPC team. (1) Exploration: Sharing the same goal under the collectivist value; Integrating traditional etiquette and specialty to clarify the roles and contributions; Negotiating the details through emphasizing the awareness of challenges. (2) Integration: Continually clarifying roles and contributions to structure the team; Creating credibility …	5
Zhou L et al. 2012 (27)	To identify barriers to knowledge sharing barriers in the collaboration between traditional Chinese and western medicine staff in Chinese hospitals.	Semi-structured interview	46 healthcare professionals of the department of neurosurgery in a hospital	Processes: Knowledge sharing barriers in team collaboration process.	Knowledge-sharing barriers in the collaboration between western medicine and traditional Chinese medicine: (1) Philosophical divergence: Different conceptual systems and terminology discrepancy; (2) Interprofessional tensions: Philosophical and professional tension; (3) Insufficient interprofessional education and training; (4) Lack of interprofessional common ground.	5
Cui et al. 2017 (28)	(1) To test the applicability of the Safety Attitudes Questionnaire (SAQ) in hospitals in Beijing. (2) To investigate the current status of patient safety culture, and to identify the advantages and disadvantages.	Cross-sectional survey: Safety Attitudes Questionnaire (SAQ)	1663 frontline healthcare professionals in 5 hospitals	Processes: Teamwork climate.	Teamwork climate: positive response rate 59.31%; mean score 74.87. The connection between either inputs or outcomes, and teamwork climate was not tested.	5
Zhong et al. 2019 (29)	To assess the patient safety culture in a hospital and to identify opportunities for improving the hospital's safety culture.	Cross-sectional survey: Hospital Survey on Patient Safety Culture (HSOPSC)	1562 healthcare professionals in a hospital	Processes: Teamwork within units, teamwork across units, and communication openness.	Positive response rate: Teamwork within units: 89.7% for 2018 and 90.3% for 2019; Teamwork across units: 76.2% for 2018 and 77.9%for 2019; Communication openness: 52.2% for 2018 and 55.3% for 2019. Scores (2018): Teamwork within units: 4.3; Teamwork across units: 4.0; Communication openness: 3.5. Compared to the results in the US, "teamwork within units" and "teamwork across units" were scored si…	5
Chu et al. 2014 (32)	To investigate the patient safety culture of health professionals in Jiamusi public hospitals.	Mixed method: Cross-sectional survey (a self-developed questionnaire on patient safety climate) and individual in-depth interviews.	300 healthcare professionals in 6 hospitals (20 administrators for interviews)	Relationship between inputs and processes: Inputs: Hospital level. Processes: Teamwork across units.	89.8% of the respondents from secondary hospitals and 92.4% of the respondents from tertiary hospitals rated "teamwork across units" as "good" or "very good". (Descriptive results)	1
Feng et al. 2012 (33)	To examine nurses' perceptions of patient safety culture, and to explore the factors associated with those perceptions.	Cross-sectional survey: 5 questionnaires including HSOPSC	248 nurses in a hospital	Relationship between inputs and processes: Inputs: Working years. Processes: Teamwork within units, teamwork across units, and communication openness.	Positive response rate: Teamwork within units: 88.8%; Teamwork across units: 62.2%; Communication openness: 39.1%. Working years in the department was found to influence the total patient safety culture scores, but no specific connection between these inputs and the three composites was described.	5
Jia et al. 2017 (34)	To understand the situation of nursing teamwork against, and to explore the influencing factors of nursing teamwork so as to find out practical solutions to improve the level of nursing teamwork.	Cross-sectional survey: Nursing Teamwork Survey (NTS)	358 nurses in a hospital	Relationship between inputs and processes: Inputs: Department and staffing. Processes: Team leadership, shared mental model, trust and backup, and team orientation.	Scores: Team leadership: 4.75; Shared mental model: 4.50; Trust and backup: 4.38; Team orientation: 4.00. Department and staffing were found to influence nurses' teamwork status (nurses from department of gynecology and obstetrics, surgery, and departments with enough staffing scored significantly higher).	5
Jiang K et al. 2019 (35)	To investigate patient safety culture in secondary hospitals of Heilongjiang, and to explore the implications of patient safety culture and practices through the perspectives of different healthcare workers.	Cross-sectional survey: Safety Attitudes Questionnaire (SAQ)	665 healthcare professionals in 9 hospitals	Relationship between inputs and processes: Inputs: Age, marital status, education level, and profession. Processes: Teamwork climate.	Teamwork climate: mean score 74.05. Age, marital status, education level, and profession were found to influence "teamwork climate" (Older staff, married staff, staff with bachelor's degree, and doctors scored significantly higher).	5
Liu C et al. 2014 (36)	To investigate the patient safety culture in an outpatient setting, and to explore the implications of the safety culture from health workers' and patients' perspective.	Mixed method: Cross-sectional survey (HSOPSC) and in-depth interview	318 healthcare professionals in 2 outpatient clinics of a hospital (22 patients, 15 healthcare professionals and 12 health managers for interviews)	Relationship between inputs and processes: Inputs: Profession. Processes: Teamwork within units, teamwork across units, and communication openness.	Scores: Teamwork within units: 0.85 in total, 0.85 for physicians, 0.84 for nurses, 0.86 for administrators and 0.83 for other staff; Teamwork across units: 0.56 for physicians, 0.58 for nurses, 0.48 for administrators and 0.68 for other staff (the score in total was not described); Communication openness: 0.31 in total, 0.32 for physicians, 0.30 for nurses, 0.35 for administrators, and 0.29 for …	5
Nie et al. 2013 (37)	To measure the patient safety culture in China's hospitals and discuss some of the phenomena unique to China.	Cross-sectional survey: Hospital Survey on Patient Safety Culture (HSOPSC)	1160 healthcare professionals in 32 hospitals	Relationship between inputs and processes: Inputs: Profession and professional title. Processes: Teamwork within units, teamwork across units, and communication openness.	Positive response rate: Teamwork within units: 84% (US 80%); Teamwork across units: 66% (US 58%); Communication openness: 65% (US 62%). Profession was found to influence "teamwork within units" and "communication openness" (Nurses scored significantly higher than physicians, except for one item in "communication openness"). Professional title was found to influence all the three composites (Staff…	4
Song C et al. 2014 (38)	To understand the cooperation status of nursing teamwork in two tertiary hospitals in Wuhan.	Cross-sectional survey: Nursing Teamwork Survey (NTS)	877 nurses in 2 hospitals	Relationship between inputs and processes: Inputs: Age, department, and professional title. Processes: Team leadership, shared mental model, trust, backup, and team orientation.	Scores (Total 4.41) Team leadership: 4.75; Shared mental model: 4.57; Trust: 4.43; Backup: 4.33; Team orientation: 4.25; Age, department and professional title were found to influence nurses' teamwork status (nurses from emergency department, nurses aged 21-30 years old and junior nurses scored significantly higher).	5
Wang M et al. 2017 (39)	To assess the strengths and weaknesses of surgical departments compared with other departments in county hospitals in China with HSOPSC.	Cross-sectional survey: Hospital Survey on Patient Safety Culture (HSOPSC)	1379 doctors and nurses of surgical and other departments in 19 hospitals	Relationship between inputs and processes: Inputs: Department. Processes: Teamwork within units, teamwork across units, and communication openness.	Positive response rate: Teamwork within units: 80.29% for the hospital, 80.62% for surgical and 79.88% for others; Teamwork across units: 65.34% for the hospital, 65.98% for surgical and 64.50% for others; Communication openness: 55.69% for the hospital, 55.93% for surgical and 55.39% for others. No significance was found between different departments.	5
Wang S et al. 2016 (40)	To investigate and analyze nurses' perceptions of patient safety culture and its influential factors in 10 hospitals with different levels in a city.	Cross-sectional survey: Hospital Survey on Patient Safety Culture (HSOPSC)	786 nurses in 10 hospitals	Relationship between inputs and processes: Inputs: Working years, department, and hospital level. Processes: Teamwork within units, teamwork across units, and communication openness.	Positive response rate: Teamwork within units: 96.65%; Teamwork across units: 77.22%; Communication openness: 73.02%. Working years in the hospital, department, and hospital level were found to influence the total patient safety culture scores, but no specific connection between these inputs and the three composites was described.	5
Xie Y et al. 2011 (41)	To analyze the effect of individual characteristics of private hospital virtual team members on healthcare team process and provide evidence for private hospital managers to make scientific and reasonable management strategies.	Cross-sectional survey: exploratory survey	Healthcare professionals in 4 private hospitals	Relationship between inputs and processes: Inputs: Gender, age, education level, profession, and professional level. Processes: Team cohesion and mutual trust.	Team cohesion: male scored higher (no significance). Staff between 40 and 50 years old scored significantly higher. Work initiatives: female, staff graduated from junior college, and administrative staff scored higher (no significance). Mutual trust: female, and staff with lower professional titles scored higher (no significance).	5
Xu X et al. 2018 (42)	To evaluate the current patient safety culture in a Chinese hospital with Hong Kong hospital management culture.	Cross-sectional survey: Hospital Survey on Patient Safety Culture (HSOPSC)	307 healthcare professionals in a hospital	Relationship between inputs and processes: Inputs: Gender, working years, education level, and profession. Processes: Teamwork within units, teamwork across units, and communication openness.	Positive response rate: Teamwork within units: 87.4% for this hospital, 84% for Mainland China and 82% for the US; Teamwork across units: 50% for this hospital, 66% for Mainland China and 61% for the US; Communication openness: 64.2% for this hospital, 65% for Mainland China and 64% for the US. Working years in the department was found to influence "teamwork across units" (Staff with no more than…	5
Hai-ping et al. 2020 (43)	To explore how different cultural values influence teamwork among doctors and nurses in Emergency Departments (EDs) in China.	Semi-structured interview	10 doctors and 10 nurses of the emergency department in 3 hospitals	Relationship between inputs and processes: Inputs: Culture values (e.g., hierarchy, collectivism, feminine traits, and home culture), and staffing. Processes: Leadership, communication, and mutual support.	4 themes were identified describing how different cultural values were connected with teamwork: (1) Leadership Hierarchy between superiors and subordinates; doctors are superior; northerners are more powerful. (2) Communication Emphasizing etiquette; traditionally feminine traits; face-to-face communication. (3) Mutual support Advocating collectivism; being open-minded; tense doctor-patient relat…	5
Zhang F et al. 2018 (44)	To examine first-line nurse managers' perceptions of safety culture, and to explore relationships between their safety attitudes and safety factors.	Cross-sectional survey: Safety Attitudes Questionnaire (SAQ)	823 first-line nurse managers in 216 hospitals	Relationship between inputs and processes: Inputs: Professional title and hospital level. Processes: Teamwork climate.	Teamwork climate: positive response rate 71.7%; mean score 79.4. Professional title and hospital level were found to influence "teamwork climate" (Senior staff and staff in tertiary hospitals scored significantly higher).	4
Zhao C et al. 2019 (45)	(1) To test the reliability and validity of the Safety Attitude Questionnaire (SAQ). (2) To measure the scores of 9 tertiary hospitals. (3) To group the samples by demographic factors with demographic factor levels for each subgroup for comparison between subgroups. (4) To explore the effects of demographic factors on SAQ scores.	Cross-sectional survey: Safety Attitudes Questionnaire (SAQ)	2190 healthcare professionals in 9 hospitals	Relationship between inputs and processes: Inputs: Gender, age, working years, profession, professional title, and education level. Processes: Teamwork climate.	Teamwork climate: positive response rate 71.0%; mean score 4.20. Gender, age, working years in the hospital, education level, profession, and professional title were found to influence "teamwork climate" (Female staff, younger staff, staff working less than 3 years in the hospital, staff with master's degree, other workers, and sub-senior and junior staff scored significantly higher).	5
Zhao X et al. 2017 (46)	To investigate patient safety culture and its strengths and weakness through the HSOPSC in a county hospital in Beijing.	Cross-sectional survey: Hospital Survey on Patient Safety Culture (HSOPSC)	661 healthcare professionals in a hospital	Relationship between inputs and processes: Inputs: Gender, working years, education level, and profession. Processes: Teamwork within units, teamwork across units, and communication openness.	Positive response rate: Teamwork within units: 79.2%; Teamwork across units: 58.2%; Communication openness: 27.4%. Gender, working years in the hospital, education level and profession were found to influence the scores of the three composites (Female scored significantly higher in "teamwork within units", staff with a lower education level and other health workers scored significantly higher in …	4
Song W et al. 2019 (47)	To investigate the current status of physician team interaction and to explore potential influencing factors.	Cross-sectional survey: Team Interaction Scale (TIS)	4016 physicians in 11 hospitals (363 for pilot survey and 3653 for large sampling survey)	Relationship between inputs and processes; Relationship between processes and outcomes. Inputs: Age, gender, discipline, and hospital level. Processes: Team interaction (i.e., communication, coordination, mutual help, team goals, work norms, and cohesion and conflict resolution). Outcomes: Burn-out.	Age, gender, discipline, and hospital level were found to influence Team Interaction Scores (Physicians older than 40 years old, female physicians, physicians of internal medicine, and physicians from ordinary tertiary hospitals scored significantly higher). The overall Team Interaction Scores and its six factors (i.e., communication, coordination, mutual help, team goals, work norms, and cohesio…	5
He W et al. 2014 (48)	(1) To clearly describe the composition of surgical team in each case. (2) To determine the correlation between team composition and procedure time.	Observational study	General surgery departments in 2 hospitals	Relationship between inputs and outcomes: Inputs: Team composition (i.e., team size and team membership). Outcomes: Surgical procedure time.	Team composition: The size of a surgical team ranged from 3 to 8, and the average number of members for a surgical procedure was 6. One anesthesiologist, and at least one surgeon and two nurses participated in each procedure. Adding one member to a stable surgical team would lead to an increase of 34.7 min in procedure time.	5
Liu J et al. 2010 (49)	(1) To assess staff job satisfaction of Township Health Centre (THC) in the poor regions. (2) To identify critical determinants to job satisfaction with an attempt to work out strategies to improve the job satisfaction and retention in these institutions.	Cross-sectional survey: a self-developed questionnaire on job satisfaction	172 healthcare professionals in 17 township health centers (7 in Anhui and 10 in Xinjiang)	Relationship between inputs and outcomes: Inputs: Age, gender, race, processional title, and service time. Outcomes: Job satisfaction.	Teamwork was scored 87.7, ranked the third among all the eight composites regarding job satisfaction (Anhui 81.9, Xinjiang 92.4). Age, gender, race, professional title and service time were found to influence job satisfaction (female, Uyghur, nurses, staff no more than 30 years old and staff working for over 30 years scored significantly higher), but no specific connection between these inputs an…	4
Liu X et al. 2020 (50)	To test how different types of diversity affect doctor team performance under the influence of a leader's reputation through second-hand data.	Quantitative analysis of secondary data from an online platform	An online consultation platform for doctors	Relationship between inputs and outcomes: Inputs: Team longevity, team size, team average level, leader reputation, online reputation diversity, professional knowledge diversity, status capital diversity, and decision capital diversity. Processes: Team performance.	(1) Team longevity, team size, team average level, leader reputation, online reputation diversity, and professional knowledge diversity were significantly positively correlated with team performance. (2) Status capital diversity and decision capital diversity were negatively correlated with team performance. (2) Leader reputation positively moderated the impact of status capital diversity on team…	5
Hong S et al. 2017 (51)	To assess nurses' perceptions towards patient safety culture and adverse events reporting and correlate their perceptions with adverse events reporting rates.	Cross-sectional survey: 2 questionnaires including one derived from SAQ	989 nurses in 4 hospitals	Relationship between inputs and outcomes; Relationship between processes and outcomes: Inputs: Gender, age, education level, professional title, working unit, work experience. Processes: Teamwork climate. Outcomes: Nurses' adverse events reporting.	Teamwork climate: positive response rate 64.23%; mean score 4.10. Senior nurses and nurses working more than 20 years had significant higher adverse events reporting rates than junior nurses and nurses working less than 20 years, respectively. "Teamwork climate" was found to be a predicting factor for nurses' adverse event reporting.	5
Liu P et al. 2018 (52)	(1) To describe the degree of perceived retirement planning among older nurses in the hospital. (2) To examine the relationship between retirement planning and personal and job-related factors. (3) To examine the relationships between job environment, job satisfaction and retirement planning.	Cross-sectional survey: 4 questionnaires related to retirement planning	152 retiring nurses in 4 hospitals	Relationship between processes and outcomes: Processes: Teamwork. Outcomes: Retirement planning.	77% of the retiring nurses rated positive for "teamwork", less favorable than all other composites regarding job environment. Teamwork was negatively correlated with nurses' plan making after retirement.	5
