# Supplementary material for: What Do We Know About Teamwork in Chinese Hospitals? A Systematic Review
Source: Front Public Health. 2021 Dec 17;9:735754. doi: 10.3389/fpubh.2021.735754 (PMC8719585; doi:10.3389/fpubh.2021.735754)
Supplement: Supplementary Table 2 — Summary of results (team interventions). [file Table_2.xlsx]

## Sheet: Team interventions
Supplementary Table 2 Summary of results (team interventions)
Authors & Year	Aim	Research method	Setting	Interventions	Findings	Quality of research design
Hong Y et al. 2018 (54)	To investigate the effect of simulation-based training on initial trauma care.	Before-after study	Trauma care training in the trauma center in a hospital	Training: Simulation-based training (not clarifying the model) in a team consisting of doctors and nurses from emergency department. Phase 1: Introducing new roles and theory. Phase 2: Demonstrating the function of the team. Phase 3: Presenting videos of trauma teams from the US. Phase 4: Simulating different traumatic scenarios, focusing on the role of team leader, assigning roles, coordination …	The team working efficiency (i.e., the times from emergency room arrival to tests and procedures were shorter) were significantly improved after the training.	5
Liu T et al. 2019 (55)	To form a standardized procedure by comparing three different de-airing approaches via simulation scenario.	Observational study	Cardiac surgical training in the operating room in a hospital	Training: Simulation-based training on mannequins that simulated the three de-airing approaches (i.e., arterial line filter (ALF) method, arterial-venous loop (A-V Loop) method, and isolation of ALF method) by cardiovascular surgical teams, including one cardiopulmonary bypass (CPB) perfusionist, one CPB trainee and other members.	The time to recovery was the lowest for isolation of ALF method (99.4 s), compared to ALF method (290.6 s) and A-F Loop method (196.8 s). Significance was found among the three methods. Perfusionists scored higher (4-5) in non-technical skills (i.e., confidence, communication, teamwork, and improvement) than trainees did (3-4). (Descriptive results)	5
Qian et al. 2016 (56)	(1) To investigate the compliance of the adjusted first-hour basic care tasks of septic shock in pediatric intensive care. (2) To evaluate the effect of simulation-based team training on improving the compliance of the tasks.	Observational study	Septic shock care in the paediatric intensive care units in three tertiary teaching hospitals	Training: Simulation-based training on a baby patient simulator that simulated seven adjusted tasks for septic shock care (e.g., oxygen delivering, fluid infusion, laboratory examination, and medications).	The complete compliance in the simulation hospital is significantly higher than that in the two non-simulation hospitals (61.7% vs 23.1%). In the seven tasks, three tasks in the three hospitals achieved 100% compliance, while the compliance of the other four tasks in the simulation hospital was significantly higher than that in the two non-simulation hospitals.	5
Xie X et al. 2011 (57)	To evaluate the effect of simulation-based team training model on advanced cardiac life support (ACLS) for emergency nurses.	Before-after study	80 Nurses from the hospitals and social medical institutions with different levels in a city	Training: Simulation-based training (not clarifying the model) that simulated advanced cardiovascular life support (ACLS) technique.	Significant improvements were found in nurses' emergency knowledge and skills, and the rate of nurses that were satisfied with the training was 83.3%.	5
Zhang L (Lu-Feng) et al. 2018 (58)	To improve surgeons' performance by simulating the implantation of a continuous-flow left ventricular assist device (CF-LVAD) without cardiopulmonary bypass on an animal model.	Observational study	Cardiac surgical training in the animal experimental center in a hospital	Training: Simulation-based training on pigs that simulated the implantation of CF-LVAD without cardiopulmonary bypass by cardiovascular surgical teams. The simulation scenarios included three sessions. The surgical technique was more improved in session 3 than that in session 2 and session 1.	The operating time was the least in session 3 (149 min), compared to that in session 2 (189.8 min) and session 1 (262.2 min). Significance was found among the three sessions. The self and senior evaluation scores for surgical techniques were significantly better in session 3 than those in session 2 and session 1.	4
Sun et al. 2016 (60)	To explore the effect of the "Team Strategies and Tools to Enhance Performance and Patient Safety" (TeamSTEPPS) course in a hospital.	Before-after study	100 healthcare professionals in a hospital	Training: Introducing TeamSTEPPS for training health professionals from different departments in a hospital. The TeamSTEPPS progamme consists of theoretical lectures, technical practices, summary, and evaluation.	Increase was found in the proportion of nurses that rated their communication skills as "good" or "very good". (Descriptive results)	3
Wen et al. 2017 (62)	To investigate the effect of implementing the situation-background-assessment-recommendation (SBAR) communication mode in surgical teams in a hospital.	Before-after study	Surgical care in the operating theater in a hospital	Tools: Constructing preoperative and intraoperative SBAR templates in operating theatre and implementing SBAR report in the surgical processes.	Circulating nurses' satisfaction and patients' satisfaction were significantly improved. The nurses' shifting time and the incidence of shifting issues and adverse events were significantly decreased.	5
Yang X et al. 2019 (63)	To assess the effect of implementing standardized communication mode (SBAR) in interventional ward.	Before-after study	Intervention care in the department of interventional vascular surgery in a hospital	Tools: Constructing and implementing SBAR template in the interventional ward.	Patients' satisfaction with health professionals and doctors' satisfaction with nurses were significantly improved, and the incidence of poor communication related adverse events was significantly decreased.	5
Yuan et al. 2018 (65)	To investigate the efficiency of electronic checklist-based multidisciplinary meeting mode in managing gastrointestinal (GI) malignancies.	Before-after study	Gastrointestinal cancer care in the centre of gastrointestinal surgery in a hospital	Tools: Designing an electronic checklist summarizing clinical data of patients to improve the efficiency of discussion and decision-making processes in multidisciplinary meetings.	Significant improvements were found in team working efficiency (i.e., the time costs in each meeting or each case, and the number of cases discussed every month) and hospital stay. The diagnosis accuracy was increased, and the incidence of complications was slightly decreased with no significant difference.	5
Chen Y et al. 2018 (66)	To assess the effect of MDT in managing patients with pancreatic cystic neoplasms (PCNs).	Non-randomized Controlled Trial	The care for pancreatic cystic neoplasms in the department of hepatobiliary and pancreatic surgery in a hospital	(Re)design: Establishing a multidisciplinary team.	The diagnosis accuracy was significantly increased, and the morbidity of complications and the days of hospital stay after surgery were significantly lower in the MDT group.	5
Du et al. 2011 (67)	To assess the effect of multidisciplinary team (MDT) on managing gastrointestinal malignancy.	Observational study and non-randomized controlled trial	Gastrointestinal cancer care in the department of colorectal surgery in a hospital	(Re)design: Establishing a multidisciplinary team.	The sphincter preservation rate and survival rate were significantly higher, and local recurrence rate was significantly lower in the MDT group.	3
Xue et al. 2019 (68)	To assess the effect and the health economic benefits of multidisciplinary team enhanced recovery after surgery (MDT-ERAS) on cesarean section care.	Randomized Controlled Trial	Cesarean section care in a hospital	(Re)design: Standardizing the working procedure of a multidisciplinary team by formulating a new procedure (e.g. clarifying the preoperative, intraoperative, postoperative, and post-discharged procedures).	The puerperal rehabilitation indicators (e.g. time of recovering anus exhausting and eating), overall maternal and infant outcomes (e.g. postpartum hemorrhage and adding milk for neonates), and health economic indicators (e.g. hospitalization time and costs) were significantly better in the intervention group.	5
He Z et al. 2014 (69)	To investigate the effect of community team management mode on hypertensive care.	Before-after study	Hypertensive care in 6 community health service stations of a community health service center	(Re)design: Establishing a multidisciplinary team and clarifying team members' roles and responsibilities. Collaboration was advocated in the team.	Overall hypertension-related knowledge awareness, some hypertension-related indicators (e.g., blood pressure, total triglycerides, and total cholesterol) and the proportion of patients with normal blood pressure were significantly improved, but no change was found in medication compliance.	5
Li W (Wei) et al. 2019 (70)	To summarize the experience and effect of implementing MDT on epilepsy care.	Observational study	Epilepsy care in the epilepsy center in a hospital	(Re)design: Establishing a multidisciplinary team and clarifying team members' roles and responsibilities.	The effect of multidisciplinary treatment (e.g., diagnosis of patients, the proportion of patients suitable for surgery, and the seizure-free rates after surgery) was summarized.	5
Li W (Weiqin) et al. 2009 (71)	To summary the experience of treating severe acute pancreatitis (SAP).	Observational study	The care for severe acute pancreatitis in the research institute of general surgery in a hospital	(Re)design: Establishing a multidisciplinary team and clarifying team members' roles and responsibilities.	The effect of multidisciplinary treatment (e.g., curative rates and mortality rates of both surgical and non-surgical therapy) was summarized. (Descriptive results)	3
Lin et al. 2013 (72)	To observe the effect of the team-based community health service model on mobile maternal health care.	Before-after study	Mobile maternal health care in a community health service center	(Re)design: Establishing a multidisciplinary team and clarifying team members' roles and responsibilities.	The indicators regarding team-based mobile maternal delivery management (e.g., preoperative examination rate, proportion of mobile maternal delivery, and systematic management rate) were significantly improved.	4
Liu Q (Qiangui) et al. 2009 (73)	To explore the rehabilitation effect of multidisciplinary cooperative rehabilitation treatment mode on pneumoconiosis patients.	Randomized Controlled Trial	The care for pneumoconiosis in the department of respiratory rehabilitation in a hospital	(Re)design: Establishing a multidisciplinary team and clarifying team members' roles and responsibilities.	The symptom of dyspnea and quality of life were significantly better, but no change was found in the pulmonary function in the intervention group.	4
Lu et al. 2020 (74)	To examine the effect of well-organized MDT meetings on breast cancer care, compared to disorganized and non-organized MDT meetings.	Observational study	Breast cancer care in a cancer hospital	(Re)design: Optimizing the working procedure of a multidisciplinary team by re-organizing MDT meetings (e.g., organized by a secretary, using a new meeting room and equipment, adding a pathologist, and limiting the number of patients discussed in the meeting).	Significant improvements were found in patients' survival rate and survival time after implementing well-organized MDT meeting. Well-organized MDT treatment was found to be a protective factor for patients' survival.	5
Luo et al. 2019 (75)	To assess the effect of MDT based on 5E's renal rehabilitation on the care for peritoneal dialysis (PD) patients.	Randomized Controlled Trial	Peritoneal dialysis care in the peritoneal dialysis center of Nephrology department in a hospital	(Re)design: Establishing a nursing-led multidisciplinary team and clarifying team members' roles and responsibilities.	The peritoneal dialysis patients' self-management ability (i.e., solution bag replacement, troubleshooting during operation, diet management, complication monitoring, and emotion management, and return to social life) was significantly better, and the incidence of peritonitis was significantly lower in the intervention group.	5
Rui et al. 2019 (76)	To evaluate the effect of multidisciplinary team (MDT) treatment in managing geriatric hip fractures.	Before-after study	Geriatric hip fracture care in a hospital	(Re)design: Standardizing the working procedure of a multidisciplinary team by formulating a new procedure (e.g., primary assessment by orthopedics and emergency surgeons, sharing patients' information in the WeChat group, making individual treatment plan via multidisciplinary collaboration, and timely dealing with complications and other concomitant diseases).	The preoperative waiting time, operating time and hospitalization time were significantly decreased, but the hospitalization costs were significantly increased. No change was found in mortality rate.	5
Wang J et al. 2018 (77)	To explore the effect of team-based nursing on the hospital-community rehabilitation and negative emotions of patients after renal cancer surgery.	Randomized Controlled Trial	Postoperative care for renal cancer in a hospital	(Re)design: Establishing a multidisciplinary team and clarifying team members' roles and responsibilities.	The perceived scores of pains, anxiety and depression and the incidence of complications were significantly lower, and the quality of life was significantly higher in the intervention group.	4
Wu D et al. 2016 (78)	To explore the impact of establishing a stroke center treatment team on improving the treatment performance of stroke patients.	Before-after study	Stroke care in the stroke center in a hospital	(Re)design: Establishing a multidisciplinary team.	The management of the prevention of deep venous thrombosis, anti-thrombotic therapy and the screening of dysphagia were improved, and the outpatient volume and inpatient admission rate were increased. (Descriptive results)	3
Wu X et al. 2019 (79)	To assess the effect of the multidisciplinary co-management on the care for patients with hip fracture.	Before-after study	Hip fracture care in an orthopedic hospital	(Re)design: Standardizing the working procedure of a multidisciplinary team through a pathway of care (i.e., standardizing emergency and preoperative assessments and treatments, admission to an orthogeriatric ward, early surgery, and early discharge).	Significant improvements were found in the proportion of early surgery after admission and the possibility of receiving specialized assessment, and the incidence of complications was significantly decreased.	5
Ye et al. 2012 (80)	To evaluate the effect on managing colorectal cancer after introducing an MDT.	Before-after study	Colorectal cancer care in the gastroenterological department in a hospital	(Re)design: Establishing a multidisciplinary team for cancer care.	The tumor recurrence rate and metastases rate were significantly lower, but the survival rate was significantly higher. The use of MDT management was proven to be an influential factor of patients' overall survival.	5
Zhang L (Le) et al. 2019 (81)	To evaluate the effect of pharmacist-led multidisciplinary care for Chinese systemic lupus erythematosus (SLE) patients.	Randomized Controlled Trial	The care for systemic lupus erythematosus in the rheumatology center in a hospital	(Re)design: Establishing a multidisciplinary team (MDT) for the care of SLE and enhancing the pharmacist's role in the team (e.g., the pharmacist interviewing patients, giving suggestion on medications, and following up patients).	Patients' satisfaction, health status, and disease activity were significantly better in the intervention group, but no change was found in terms of organ damage, self-reported adherence, and beliefs about medicine.	5
Zhang S et al. 2019 (82)	To assess the effect of the dedicated multidisciplinary team on thoracic trauma care.	Before-after study	Thoracic trauma care in the department of thoracic surgery in a hospital	(Re)design: Establishing a dedicated thoracic trauma multidisciplinary team.	Significantly more patients were found to require ventilator support. ICU usage rate and mortality rate were slightly decreased with no significant differences, and no changes were found in ICU length of stay and ventilator support duration. The mechanical ventilator usage was found to be associated with the dedicated thoracic trauma team.	3
Zhao M et al. 2014 (83)	To explore the effect of hospital information system based multidisciplinary team management on the care for patients with severe craniofacial wounds.	Observational study	The care for severe craniofacial wounds in a hospital	(Re)design: Optimizing the working procedure of a multidisciplinary team based on the hospital information system.	The clinical data after implementing the new MDT mode (e.g., number of patients per surgical approach, the cause of death, and information regarding recovery) was summarized.	3
Zhu et al. 2018 (85)	To assess the effect of team cooperation combined with risk prevention intervention on nosocomial infection in emergency children.	Randomized Controlled Trial	The care for children's nosocomial infection in the emergency department in a hospital	(Re)design: Establishing a non-multidisciplinary team and clarifying team members' roles and responsibilities. Collaboration was advocated in the team.	Nursing quality and patients' satisfaction were significantly higher, and the number of risk events and the incidence of infectious disease were significantly lower in the intervention group.	4
Xiao et al. 2015 (86)	To investigate the effect of team performance appraisal program in community health service center.	Randomized Controlled Trial	General practitioner service teams in a community health center	(Re)design: Optimizing the working procedure of a novel team performance appraisal program (e.g., strengthening cooperation inside the team, assigning tasks rationally, reducing work repetition, and encouraging improving the efficiency).	Nurses' per capita performance and healthcare professionals' satisfaction were significantly higher. No significance was found in working quality and doctors' per capita performance, but the overall patients' satisfaction was significantly lower.	5
Chen H et al. 2011 (87)	To assess the effect of team management mode on the diabetic care.	Randomized Controlled Trial	Diabetic care in a hospital	Program: Training and (re)design. Technical training, establishing a multidisciplinary team, and clarifying team members' roles and responsibilities.	The levels of blood glucose and glycated hemoglobin were significantly lower in the intervention group.	4
Chen Q et al. 2019 (88)	To explore the effects of multidisciplinary nursing team on the care for acute multiple traumas.	Before-after study	Acute multiple trauma care in a hospital	Program: Training and (re)design. Technical training, establishing a multidisciplinary nursing team, and clarifying team members' roles and responsibilities.	The working efficiency (i.e., doctors' arrival time and examination time) was significantly improved, the rescue success rate was significantly increased, and the incidence of complications and hospitalization time were significantly decreased.	5
Di et al. 2017 (89)	To assess the effect of MDT on early gastric cancer detection.	Before-after study	Gastric cancer detection in the digestive endoscopic center in a hospital	Program: Training and (re)design. Technical training, establishing a multidisciplinary team, introducing regular meetings, and strengthening the cooperation with members from other departments.	The detection rate of early gastric cancer was significantly increased after cooperation with pathology and gastrointestinal surgery and making intensive gastroscopy for high-risk patients.	5
Jiang Y et al. 2015 (90)	To investigate the effect of multidisciplinary team model on the care for spontaneous intracerebral hemorrhage (SICH).	Before-after study	The care for Spontaneous intracerebral hemorrhage in the neurosurgery ward in a hospital	Program: Tools and (re)design. Multidisciplinary rounds, establishing a multidisciplinary team, and standardizing the procedures of the team.	The hospitalization time, readmission rate and the incidence of complications were significantly decreased, but no change was found in hospitalization costs.	5
Wang C et al. 2019 (91)	To investigate the effect of multidisciplinary doctor-nurse collaboration team on the perioperation management of geriatric patients with hip fracture.	Observational study	Geriatric hip fracture care in the traumatic emergency center in a hospital	Program: Tools and (re)design. Multidisciplinary rounds, establishing a multidisciplinary team, and clarifying team members' roles and responsibilities.	The preoperative waiting time, hospitalization time, and incidence of complications were significantly lower.	5
Yue et al. 2019 (92)	To explore the role of integrated psychological intervention team in the treatment of earthquake victims in comprehensive hospitals.	Before-after study	Psychological care for the earthquake victims in a hospital	Program: Tools and (re)design. Multidisciplinary rounds, establishing a multidisciplinary team, and clarifying team members' responsibilities.	The depression scores (i.e., scores of HAMA, HAMD, and IES-R questionnaires) were significantly decreased (i.e., improvement in mental health).	5
Zhou X et al. 2019 (93)	To demonstrate the pharmacist's role in an MDT for patients receiving nutrition support therapy (NST).	Observational study	Nutrition support care in the intensive care unit in a hospital	Program: Tools and (re)design. Multidisciplinary rounds, establishing a multidisciplinary team, and emphasizing the role of a pharmacist in the team.	Oral communication was found to be the most common communication method for pharmacy recommendation. The effect of pharmacy interventions in the team (e.g., the overall acceptance rate of pharmaceutical interventions and intervention categorisation) was summarized.	5
Kong et al. 2016 (94)	To analyze the effect of team management mode on emergency nursing management.	Before-after study	Emergency care in a hospital	Program: Training and (re)design. Technical training, introducing regular meetings, clarifying team members' roles and responsibilities, and optimizing the procedures of the team.	The nursing quality score and patients' satisfaction were significantly improved, and nursing error score were significantly decreased.	5
Liu Q (Qin) et al. 2015 (95)	To evaluate the effect of quality control circle (QCC) on cataract surgery management.	Before-after study	Surgical care in the ophthalmology department in a hospital	Program: Training and (re)design. Technical training and standardizing the procedures of the team.	The working efficiency, error rate and patients' satisfaction were significantly improved. Increased scores were found in communication and coordination skills, team cohesion, and sense of responsibility.	5
Shang 2019 (96)	To explore the effect of diabetic specialized nursing team on diabetic management.	Before-after study	Diabetic care in the endocrinology department in a hospital	Program: Training and (re)design. Technical training, establishing a new nursing team, and standardizing the procedures of the team.	The patients' satisfaction with nursing was significantly improved.	3
Xing et al. 2013 (97)	To explore the effect of intravenous infusion operation and management on infusion care in large-scale comprehensive hospitals.	Before-after study	Intravenous infusion care in a hospital	Program: Training and (re)design. Technical training, establishing a new team, and standardizing the procedures of infusion management for each department.	The success rate of peripherally inserted central catheter was increased, and the catheter ectopic rate and the rate of infection were decreased. (Descriptive results)	3
Xiong et al. 2015 (98)	To assess the effect of blood glucose team management on the care for patients with pathoglycemia in non-endocrinology departments.	Before-after study	Blood glucose management in a hospital	Program: Training and (re)design. Technical training, establishing a new nursing team, and standardizing the procedures of each team in the non-endocrinology departments.	The acceptance rate of blood glucose related knowledge and the compliance rate of blood glucose level were significantly improved.	5
Xu H et al. 2017 (99)	To observe the effect of night and holiday emergency teams on safety of care in a specialized hospital.	Before-after study	Emergency care in an ophthalmology hospital	Program: Training and (re)design. Technical training, establishing a new team, and standardizing the procedures of the team (e.g., establishing reporting procedure and evaluation standard, and establishing rescue channel).	The working efficiency (i.e., response time, arrival time, and treatment time) was improved.	2
Xu W et al. 2018 (100)	To assess the effect of implementing a quality improvement project to minimize adverse respiratory events in postanesthesia care unit.	Before-after study	Postanesthesia care in the department of anesthesiology in a hospital	Program: Training, tools and (re)design. Simulation-based training, checklists, and standardizing the procedures of post-anesthesia care.	The percentage of respiratory adverse events was significantly decreased, but no change was found in postanesthesia care unit time.	5
Yang J et al. 2016 (101)	To assess the effect of the implementing a postoperative handover protocol in neurosurgical intensive care unit.	Before-after study	Postoperative care in a neurosurgical intensive care unit in a hospital	Program: Training, tools and (re)design. Team training, checklists, debriefing, and standardizing the procedure of handover in the team based on a pathway.	Teamwork scores (i.e., leadership, communication, cooperation, coordination, and situation awareness), surgeons' attendance rate, the reporting rate of medical information, and the average rate of pre-NICU admission preparation were significantly increased, and the mechanical ventilation duration was significantly decreased.	5
Wu L et al. 2015 (102)	To explore the effects of cancer pain nursing team on cancer pain care for elder patients.	Randomized Controlled Trial	Cancer pain care in a hospital	Program: Training, tools and (re)design. Technical training, rounds, establishing a new nursing team, clarifying team members' roles, and standardizing the procedures.	The scores of pain intensity and pain effects were significantly lower, but the quality of life was significantly higher in the intervention group.	4
